# Supplementary material for: Chromatin accessibility dynamics and single cell RNA-Seq reveal new regulators of regeneration in neural progenitors
Source: eLife. 2020 Apr 27;9:e52648. doi: 10.7554/eLife.52648 (PMC7250574; doi:10.7554/eLife.52648)
Supplement: Figure 7—source data 2. [file elife-52648-fig7-data2.csv]

	Condition	Timepoint	Replicate	Clutch	Cells	Area_pixel	CPPixel	ppmicron	Area_micron	CPMicron	CPMm
1	uninjured	72hpa	1	22120	16	17516.026	0.000913449	1.54	7385.742115	0.002166336	2.166336131
2	uninjured	72hpa	2	22120	17	15383.536	0.001105078	1.54	6486.564345	0.002620802	2.620801875
3	uninjured	72hpa	3	22120	21	16428.929	0.001278233	1.54	6927.360853	0.003031457	3.031457498
4	uninjured	72hpa	4	22120	17	20112.155	0.00084526	1.54	8480.416175	0.002004619	2.0046186
5	uninjured	72hpa	5	22120	17	16499.449	0.001030337	1.54	6957.096053	0.002443548	2.443548266
6	tracer	72hpa	1	22120	21	15560.725	0.001349552	1.54	6561.277197	0.003200596	3.200596373
7	tracer	72hpa	2	22120	15	16123.231	0.000930335	1.54	6798.461376	0.002206382	2.206381587
8	tracer	72hpa	3	22120	30	16172.264	0.001855028	1.54	6819.136448	0.004399384	4.399384032
9	tracer	72hpa	4	22120	22	16807.7	0.001308924	1.54	7087.072019	0.003104244	3.104243888
10	tracer	72hpa	5	22120	18	23109.726	0.000778893	1.54	9744.360769	0.001847222	1.847222247
11	pbx3_VMO	72hpa	1	22120	15	15523.009	0.000966307	1.54	6545.374009	0.002291695	2.291694864
12	pbx3_VMO	72hpa	2	22120	15	12267.764	0.001222717	1.54	5172.779558	0.002899795	2.899794942
13	pbx3_VMO	72hpa	3	22120	10	13275.961	0.000753241	1.54	5597.89214	0.001786387	1.786386688
14	pbx3_VMO	72hpa	4	22120	12	12574.06	0.000954346	1.54	5301.931186	0.002263326	2.263326245
15	pbx3_VMO	72hpa	5	22120	14	14808.092	0.000945429	1.54	6243.924777	0.002242179	2.242179479
16	meis1_VMO	72hpa	1	22120	6	7020.169	0.00085468	1.54	2960.098246	0.00202696	2.02695975
17	meis1_VMO	72hpa	2	22120	7	8379.443	0.000835378	1.54	3533.244645	0.001981182	1.981181804
18	meis1_VMO	72hpa	3	22120	11	9350.769	0.001176374	1.54	3942.810339	0.002789888	2.78988819
19	meis1_VMO	72hpa	4	22120	9	8519.56	0.001056393	1.54	3592.325856	0.002505341	2.505340651
20	meis1_VMO	72hpa	5	22120	14	12432.022	0.001126124	1.54	5242.039973	0.002670716	2.670715995
21	uninjured	24hpa	1	22120	5	6990.299	0.000715277	1.54	2947.503373	0.001696351	1.6963509
22	uninjured	24hpa	2	22120	8	5740.11	0.001393702	1.54	2420.353348	0.003305303	3.305302512
23	uninjured	24hpa	3	22120	5	7464.304	0.000669855	1.54	3147.370552	0.001588628	1.588627687
24	tracer	24hpa	1	22120	5	5617.417	0.000890089	1.54	2368.619076	0.002110935	2.110934616
25	tracer	24hpa	2	22120	7	9264.48	0.000755574	1.54	3906.426041	0.001791919	1.791919244
26	tracer	24hpa	3	22120	5	7943.968	0.000629408	1.54	3349.623883	0.001492705	1.492704905
27	tracer	24hpa	4	22120	7	8373.486	0.000835972	1.54	3530.732839	0.001982591	1.982591241
28	tracer	24hpa	5	22120	10	10182.116	0.000982114	1.54	4293.353011	0.002329182	2.329181871
29	pbx3_VMO	24hpa	1	22120	5	8016.05	0.000623749	1.54	3380.01771	0.001479282	1.47928219
30	pbx3_VMO	24hpa	2	22120	5	6214.905	0.000804518	1.54	2620.553635	0.001907994	1.907993767
31	pbx3_VMO	24hpa	3	22120	4	6583.292	0.000607599	1.54	2775.886321	0.001440981	1.440981199
32	meis1_VMO	24hpa	1	22120	2	3526.223	0.000567179	1.54	1486.854023	0.001345122	1.345121962
33	meis1_VMO	24hpa	2	22120	2	7351.258	0.000272062	1.54	3099.703997	0.000645223	0.645222899
34	meis1_VMO	24hpa	3	22120	0	2485.71	0	1.54	1048.115196	0	0
35	meis1_VMO	24hpa	4	22120	4	4234.817	0.000944551	1.54	1785.637123	0.002240097	2.240096798
