# Supplementary material for: Chromatin accessibility dynamics and single cell RNA-Seq reveal new regulators of regeneration in neural progenitors
Source: eLife. 2020 Apr 27;9:e52648. doi: 10.7554/eLife.52648 (PMC7250574; doi:10.7554/eLife.52648)
Supplement: Figure 7—figure supplement 2—source data 1. [file elife-52648-fig7-figsupp2-data1.csv]

	SampleID	Sample	Replicate	Clutch	Timepoint	Measurement	MeasureType	PhenotypeSum	PhenotypeNotocord	PhenotypeNeuron	PhenotypeMorphology	Stain	Other.Notes	SampleFull
1	cntrl	cntrl	1	2	24hpa	197.17	Tail	211	2	1	1	NF_DAPI	embryonic study	cntrl.24hpa.1.2
2	cntrl	cntrl	2	2	24hpa	180.22	Tail	211	2	1	1	NF_DAPI	embryonic study	cntrl.24hpa.2.2
3	cntrl	cntrl	3	2	24hpa	209.28	Tail	211	2	1	1	NF_DAPI	embryonic study	cntrl.24hpa.3.2
4	cntrl	cntrl	4	2	24hpa	163.71	Tail	211	2	1	1	NF_DAPI	embryonic study	cntrl.24hpa.4.2
5	cntrl	cntrl	1	2	48hpa	535.24	Tail	111	1	1	1	NF_DAPI	embryonic study	cntrl.48hpa.1.2
6	cntrl	cntrl	2	2	48hpa	481.23	Tail	111	1	1	1	NF_DAPI	embryonic study	cntrl.48hpa.2.2
7	cntrl	cntrl	3	2	48hpa	485.23	Tail	111	1	1	1	NF_DAPI	embryonic study	cntrl.48hpa.3.2
8	cntrl	cntrl	4	2	48hpa	464.61	Tail	111	1	1	1	NF_DAPI	embryonic study	cntrl.48hpa.4.2
9	cntrl	cntrl	5	2	48hpa	211.07	Tail	113	1	1	3	NF_DAPI	embryonic study	cntrl.48hpa.5.2
10	cntrl	cntrl	1	2	72hpa	506.46	Tail	111	1	1	1	NF_DAPI	embryonic study	cntrl.72hpa.1.2
11	cntrl	cntrl	2	2	72hpa	646.28	Tail	111	1	1	1	NF_DAPI	embryonic study	cntrl.72hpa.2.2
12	cntrl	cntrl	3	2	72hpa	624.85	Tail	111	1	1	1	NF_DAPI	embryonic study	cntrl.72hpa.3.2
13	cntrl	cntrl	4	2	72hpa	666.2	Tail	111	1	1	1	NF_DAPI	embryonic study	cntrl.72hpa.4.2
14	cntrl	cntrl	5	2	72hpa	627.9	Tail	111	1	1	1	NF_DAPI	embryonic study	cntrl.72hpa.5.2
15	cntrl	cntrl	6	2	72hpa	541.79	Tail	111	1	1	1	NF_DAPI	embryonic study	cntrl.72hpa.6.2
16	cntrl	cntrl	1	2	24hpa	74.79	Spinal Cord	211	2	1	1	NF_DAPI	embryonic study	cntrl.24hpa.1.2
17	cntrl	cntrl	2	2	24hpa	70.78	Spinal Cord	211	2	1	1	NF_DAPI	embryonic study	cntrl.24hpa.2.2
18	cntrl	cntrl	3	2	24hpa	76.26	Spinal Cord	211	2	1	1	NF_DAPI	embryonic study	cntrl.24hpa.3.2
19	cntrl	cntrl	4	2	24hpa	57.34	Spinal Cord	211	2	1	1	NF_DAPI	embryonic study	cntrl.24hpa.4.2
20	cntrl	cntrl	1	2	48hpa	303.18	Spinal Cord	111	1	1	1	NF_DAPI	embryonic study	cntrl.48hpa.1.2
21	cntrl	cntrl	2	2	48hpa	310.65	Spinal Cord	111	1	1	1	NF_DAPI	embryonic study	cntrl.48hpa.2.2
22	cntrl	cntrl	3	2	48hpa	306.65	Spinal Cord	111	1	1	1	NF_DAPI	embryonic study	cntrl.48hpa.3.2
23	cntrl	cntrl	4	2	48hpa	194.55	Spinal Cord	111	1	1	1	NF_DAPI	embryonic study	cntrl.48hpa.4.2
24	cntrl	cntrl	5	2	48hpa	112.8	Spinal Cord	113	1	1	3	NF_DAPI	embryonic study	cntrl.48hpa.5.2
25	cntrl	cntrl	1	2	72hpa	452.46	Spinal Cord	111	1	1	1	NF_DAPI	embryonic study	cntrl.72hpa.1.2
26	cntrl	cntrl	2	2	72hpa	550.87	Spinal Cord	111	1	1	1	NF_DAPI	embryonic study	cntrl.72hpa.2.2
27	cntrl	cntrl	3	2	72hpa	480.44	Spinal Cord	111	1	1	1	NF_DAPI	embryonic study	cntrl.72hpa.3.2
28	cntrl	cntrl	4	2	72hpa	448.07	Spinal Cord	111	1	1	1	NF_DAPI	embryonic study	cntrl.72hpa.4.2
29	cntrl	cntrl	5	2	72hpa	490.31	Spinal Cord	111	1	1	1	NF_DAPI	embryonic study	cntrl.72hpa.5.2
30	cntrl	cntrl	6	2	72hpa	459.13	Spinal Cord	111	1	1	1	NF_DAPI	embryonic study	cntrl.72hpa.6.2
31	pbx3MO1	pbx3MO	1	2	24hpa	188.09	Tail	212	2	1	2	NF_DAPI	embryonic study	pbx3MO.24hpa.1.2
32	pbx3MO1	pbx3MO	2	2	24hpa	207.03	Tail	211	2	1	1	NF_DAPI	embryonic study	pbx3MO.24hpa.2.2
33	pbx3MO1	pbx3MO	3	2	24hpa	127.14	Tail	214	2	1	4	NF_DAPI	embryonic study	pbx3MO.24hpa.3.2
34	pbx3MO1	pbx3MO	4	2	24hpa	159.09	Tail	214	2	1	4	NF_DAPI	embryonic study	pbx3MO.24hpa.4.2
35	pbx3MO1	pbx3MO	5	2	24hpa	158.64	Tail	214	2	1	4	NF_DAPI	embryonic study	pbx3MO.24hpa.5.2
36	pbx3MO1	pbx3MO	6	2	24hpa	120.8	Tail	213	2	1	3	NF_DAPI	embryonic study	pbx3MO.24hpa.6.2
37	pbx3MO1	pbx3MO	7	2	24hpa	232	Tail	214	2	1	4	NF_DAPI	embryonic study	pbx3MO.24hpa.7.2
38	pbx3MO1	pbx3MO	8	2	24hpa	136.42	Tail	214	2	1	4	NF_DAPI	embryonic study	pbx3MO.24hpa.8.2
39	pbx3MO1	pbx3MO	9	2	24hpa	184.84	Tail	214	2	1	4	NF_DAPI	embryonic study	pbx3MO.24hpa.9.2
40	pbx3MO1	pbx3MO	1	2	48hpa	323.06	Tail	212	2	1	2	NF_DAPI	embryonic study	pbx3MO.48hpa.1.2
41	pbx3MO1	pbx3MO	2	2	48hpa	444.42	Tail	212	2	1	2	NF_DAPI	embryonic study	pbx3MO.48hpa.2.2
42	pbx3MO1	pbx3MO	3	2	48hpa	503.71	Tail	212	2	1	2	NF_DAPI	embryonic study	pbx3MO.48hpa.3.2
43	pbx3MO1	pbx3MO	4	2	48hpa	314.72	Tail	211	2	1	1	NF_DAPI	embryonic study	pbx3MO.48hpa.4.2
44	pbx3MO1	pbx3MO	5	2	48hpa	203.44	Tail	214	2	1	4	NF_DAPI	embryonic study	pbx3MO.48hpa.5.2
45	pbx3MO1	pbx3MO	6	2	48hpa	358.15	Tail	212	2	1	2	NF_DAPI	embryonic study	pbx3MO.48hpa.6.2
46	pbx3MO1	pbx3MO	7	2	48hpa	267.05	Tail	212	2	1	2	NF_DAPI	embryonic study	pbx3MO.48hpa.7.2
47	pbx3MO1	pbx3MO	1	2	72hpa	157.23	Tail	214	2	1	4	NF_DAPI	embryonic study	pbx3MO.72hpa.1.2
48	pbx3MO1	pbx3MO	2	2	72hpa	159.48	Tail	212	2	1	2	NF_DAPI	embryonic study	pbx3MO.72hpa.2.2
49	pbx3MO1	pbx3MO	3	2	72hpa	198.24	Tail	212	2	1	2	NF_DAPI	embryonic study	pbx3MO.72hpa.3.2
50	pbx3MO1	pbx3MO	4	2	72hpa	196.64	Tail	212	2	1	2	NF_DAPI	embryonic study	pbx3MO.72hpa.4.2
51	pbx3MO1	pbx3MO	5	2	72hpa	235.42	Tail	212	2	1	2	NF_DAPI	embryonic study	pbx3MO.72hpa.5.2
52	pbx3MO1	pbx3MO	6	2	72hpa	109.99	Tail	212	2	1	2	NF_DAPI	embryonic study	pbx3MO.72hpa.6.2
53	pbx3MO1	pbx3MO	7	2	72hpa	306.92	Tail	212	2	1	2	NF_DAPI	embryonic study	pbx3MO.72hpa.7.2
54	pbx3MO1	pbx3MO	8	2	72hpa	383.15	Tail	212	2	1	2	NF_DAPI	embryonic study	pbx3MO.72hpa.8.2
55	pbx3MO1	pbx3MO	9	2	72hpa	443.57	Tail	211	2	1	1	NF_DAPI	embryonic study	pbx3MO.72hpa.9.2
56	pbx3MO1	pbx3MO	10	2	72hpa	246.06	Tail	212	2	1	2	NF_DAPI	embryonic study	pbx3MO.72hpa.10.2
57	pbx3MO1	pbx3MO	1	2	24hpa	74.79	Spinal Cord	212	2	1	2	NF_DAPI	embryonic study	pbx3MO.24hpa.1.2
58	pbx3MO1	pbx3MO	2	2	24hpa	68.59	Spinal Cord	211	2	1	1	NF_DAPI	embryonic study	pbx3MO.24hpa.2.2
59	pbx3MO1	pbx3MO	3	2	24hpa	72.02	Spinal Cord	214	2	1	4	NF_DAPI	embryonic study	pbx3MO.24hpa.3.2
60	pbx3MO1	pbx3MO	4	2	24hpa	70.26	Spinal Cord	214	2	1	4	NF_DAPI	embryonic study	pbx3MO.24hpa.4.2
61	pbx3MO1	pbx3MO	5	2	24hpa	70.77	Spinal Cord	214	2	1	4	NF_DAPI	embryonic study	pbx3MO.24hpa.5.2
62	pbx3MO1	pbx3MO	6	2	24hpa	65.28	Spinal Cord	213	2	1	3	NF_DAPI	embryonic study	pbx3MO.24hpa.6.2
63	pbx3MO1	pbx3MO	7	2	24hpa	80.63	Spinal Cord	214	2	1	4	NF_DAPI	embryonic study	pbx3MO.24hpa.7.2
64	pbx3MO1	pbx3MO	8	2	24hpa	71.34	Spinal Cord	214	2	1	4	NF_DAPI	embryonic study	pbx3MO.24hpa.8.2
65	pbx3MO1	pbx3MO	9	2	24hpa	99.31	Spinal Cord	214	2	1	4	NF_DAPI	embryonic study	pbx3MO.24hpa.9.2
66	pbx3MO1	pbx3MO	1	2	48hpa	144.7	Spinal Cord	212	2	1	2	NF_DAPI	embryonic study	pbx3MO.48hpa.1.2
67	pbx3MO1	pbx3MO	2	2	48hpa	120.75	Spinal Cord	212	2	1	2	NF_DAPI	embryonic study	pbx3MO.48hpa.2.2
68	pbx3MO1	pbx3MO	3	2	48hpa	227.19	Spinal Cord	212	2	1	2	NF_DAPI	embryonic study	pbx3MO.48hpa.3.2
69	pbx3MO1	pbx3MO	4	2	48hpa	124.77	Spinal Cord	211	2	1	1	NF_DAPI	embryonic study	pbx3MO.48hpa.4.2
70	pbx3MO1	pbx3MO	5	2	48hpa	74.86	Spinal Cord	214	2	1	4	NF_DAPI	embryonic study	pbx3MO.48hpa.5.2
71	pbx3MO1	pbx3MO	6	2	48hpa	115.4	Spinal Cord	212	2	1	2	NF_DAPI	embryonic study	pbx3MO.48hpa.6.2
72	pbx3MO1	pbx3MO	7	2	48hpa	145.05	Spinal Cord	212	2	1	2	NF_DAPI	embryonic study	pbx3MO.48hpa.7.2
73	pbx3MO1	pbx3MO	1	2	72hpa	86.79	Spinal Cord	214	2	1	4	NF_DAPI	embryonic study	pbx3MO.72hpa.1.2
74	pbx3MO1	pbx3MO	2	2	72hpa	91.4	Spinal Cord	212	2	1	2	NF_DAPI	embryonic study	pbx3MO.72hpa.2.2
75	pbx3MO1	pbx3MO	3	2	72hpa	132.55	Spinal Cord	212	2	1	2	NF_DAPI	embryonic study	pbx3MO.72hpa.3.2
76	pbx3MO1	pbx3MO	4	2	72hpa	97.4	Spinal Cord	212	2	1	2	NF_DAPI	embryonic study	pbx3MO.72hpa.4.2
77	pbx3MO1	pbx3MO	5	2	72hpa	125.43	Spinal Cord	212	2	1	2	NF_DAPI	embryonic study	pbx3MO.72hpa.5.2
78	pbx3MO1	pbx3MO	6	2	72hpa	60.56	Spinal Cord	212	2	1	2	NF_DAPI	embryonic study	pbx3MO.72hpa.6.2
79	pbx3MO1	pbx3MO	7	2	72hpa	131.12	Spinal Cord	212	2	1	2	NF_DAPI	embryonic study	pbx3MO.72hpa.7.2
80	pbx3MO1	pbx3MO	8	2	72hpa	219.59	Spinal Cord	212	2	1	2	NF_DAPI	embryonic study	pbx3MO.72hpa.8.2
81	pbx3MO1	pbx3MO	9	2	72hpa	128.73	Spinal Cord	211	2	1	1	NF_DAPI	embryonic study	pbx3MO.72hpa.9.2
82	pbx3MO1	pbx3MO	10	2	72hpa	155.74	Spinal Cord	212	2	1	2	NF_DAPI	embryonic study	pbx3MO.72hpa.10.2
83	cntrl	cntrl	1	1	48hpa	506.02	Tail	101	1	0	1	DAPI	embryonic study	cntrl.48hpa.1.1
84	cntrl	cntrl	2	1	48hpa	527.69	Tail	101	1	0	1	DAPI	embryonic study	cntrl.48hpa.2.1
85	cntrl	cntrl	3	1	48hpa	446.95	Tail	101	1	0	1	DAPI	embryonic study	cntrl.48hpa.3.1
86	cntrl	cntrl	4	1	48hpa	555.29	Tail	101	1	0	1	DAPI	embryonic study	cntrl.48hpa.4.1
87	cntrl	cntrl	5	1	48hpa	475.91	Tail	101	1	0	1	DAPI	embryonic study	cntrl.48hpa.5.1
88	cntrl	cntrl	6	1	48hpa	406.48	Tail	101	1	0	1	DAPI	embryonic study	cntrl.48hpa.6.1
89	cntrl	cntrl	7	1	48hpa	385	Tail	101	1	0	1	DAPI	embryonic study	cntrl.48hpa.7.1
90	cntrl	cntrl	8	1	48hpa	527.81	Tail	101	1	0	1	DAPI	embryonic study	cntrl.48hpa.8.1
91	cntrl	cntrl	9	1	48hpa	544.87	Tail	101	1	0	1	DAPI	embryonic study	cntrl.48hpa.9.1
92	cntrl	cntrl	10	1	48hpa	415.75	Tail	101	1	0	1	DAPI	embryonic study	cntrl.48hpa.10.1
93	pbx3MO1	pbx3MO	1	1	48hpa	356.05	Tail	204	2	0	4	DAPI	embryonic study	pbx3MO.48hpa.1.1
94	pbx3MO1	pbx3MO	2	1	48hpa	391.25	Tail	202	2	0	2	DAPI	embryonic study	pbx3MO.48hpa.2.1
95	pbx3MO1	pbx3MO	3	1	48hpa	221.52	Tail	202	2	0	2	DAPI	embryonic study	pbx3MO.48hpa.3.1
96	pbx3MO1	pbx3MO	4	1	48hpa	305.36	Tail	202	2	0	2	DAPI	embryonic study	pbx3MO.48hpa.4.1
97	pbx3MO1	pbx3MO	5	1	48hpa	288.55	Tail	202	2	0	2	DAPI	embryonic study	pbx3MO.48hpa.5.1
98	pbx3MO1	pbx3MO	6	1	48hpa	325.02	Tail	202	2	0	2	DAPI	embryonic study	pbx3MO.48hpa.6.1
99	pbx3MO1	pbx3MO	7	1	48hpa	398.17	Tail	202	2	0	2	DAPI	embryonic study	pbx3MO.48hpa.7.1
100	pbx3MO1	pbx3MO	8	1	48hpa	247.54	Tail	202	2	0	2	DAPI	embryonic study	pbx3MO.48hpa.8.1
101	meis1MO1	meis1MO	1	1	48hpa	244.85	Tail	202	2	0	2	DAPI	embryonic study	meis1MO.48hpa.1.1
102	meis1MO1	meis1MO	2	1	48hpa	328.43	Tail	201	2	0	1	DAPI	embryonic study	meis1MO.48hpa.2.1
103	meis1MO1	meis1MO	3	1	48hpa	192.25	Tail	202	2	0	2	DAPI	embryonic study	meis1MO.48hpa.3.1
104	meis1MO1	meis1MO	4	1	48hpa	403.29	Tail	201	2	0	1	DAPI	embryonic study	meis1MO.48hpa.4.1
105	meis1MO1	meis1MO	5	1	48hpa	285.63	Tail	202	2	0	2	DAPI	embryonic study	meis1MO.48hpa.5.1
106	cntrl	cntrl	1	1	48hpa	313.94	Spinal Cord	101	1	0	1	DAPI	embryonic study	cntrl.48hpa.1.1
107	cntrl	cntrl	2	1	48hpa	271.39	Spinal Cord	101	1	0	1	DAPI	embryonic study	cntrl.48hpa.2.1
108	cntrl	cntrl	3	1	48hpa	300.06	Spinal Cord	101	1	0	1	DAPI	embryonic study	cntrl.48hpa.3.1
109	cntrl	cntrl	4	1	48hpa	370.85	Spinal Cord	101	1	0	1	DAPI	embryonic study	cntrl.48hpa.4.1
110	cntrl	cntrl	5	1	48hpa	228	Spinal Cord	101	1	0	1	DAPI	embryonic study	cntrl.48hpa.5.1
111	cntrl	cntrl	6	1	48hpa	220.28	Spinal Cord	101	1	0	1	DAPI	embryonic study	cntrl.48hpa.6.1
112	cntrl	cntrl	7	1	48hpa	290.06	Spinal Cord	101	1	0	1	DAPI	embryonic study	cntrl.48hpa.7.1
113	cntrl	cntrl	8	1	48hpa	329.43	Spinal Cord	101	1	0	1	DAPI	embryonic study	cntrl.48hpa.8.1
114	cntrl	cntrl	9	1	48hpa	302.25	Spinal Cord	101	1	0	1	DAPI	embryonic study	cntrl.48hpa.9.1
115	cntrl	cntrl	10	1	48hpa	220.05	Spinal Cord	101	1	0	1	DAPI	embryonic study	cntrl.48hpa.10.1
116	pbx3MO1	pbx3MO	1	1	48hpa	169.5	Spinal Cord	204	2	0	4	DAPI	embryonic study	pbx3MO.48hpa.1.1
117	pbx3MO1	pbx3MO	2	1	48hpa	209.16	Spinal Cord	202	2	0	2	DAPI	embryonic study	pbx3MO.48hpa.2.1
118	pbx3MO1	pbx3MO	3	1	48hpa	80.38	Spinal Cord	202	2	0	2	DAPI	embryonic study	pbx3MO.48hpa.3.1
119	pbx3MO1	pbx3MO	4	1	48hpa	245.45	Spinal Cord	202	2	0	2	DAPI	embryonic study	pbx3MO.48hpa.4.1
120	pbx3MO1	pbx3MO	5	1	48hpa	175.55	Spinal Cord	202	2	0	2	DAPI	embryonic study	pbx3MO.48hpa.5.1
121	pbx3MO1	pbx3MO	6	1	48hpa	261.06	Spinal Cord	202	2	0	2	DAPI	embryonic study	pbx3MO.48hpa.6.1
122	pbx3MO1	pbx3MO	7	1	48hpa	171.9	Spinal Cord	202	2	0	2	DAPI	embryonic study	pbx3MO.48hpa.7.1
123	pbx3MO1	pbx3MO	8	1	48hpa	177.46	Spinal Cord	202	2	0	2	DAPI	embryonic study	pbx3MO.48hpa.8.1
124	meis1MO1	meis1MO	1	1	48hpa	71.88	Spinal Cord	202	2	0	2	DAPI	embryonic study	meis1MO.48hpa.1.1
125	meis1MO1	meis1MO	2	1	48hpa	168.11	Spinal Cord	201	2	0	1	DAPI	embryonic study	meis1MO.48hpa.2.1
126	meis1MO1	meis1MO	3	1	48hpa	75.6	Spinal Cord	202	2	0	2	DAPI	embryonic study	meis1MO.48hpa.3.1
127	meis1MO1	meis1MO	4	1	48hpa	152.35	Spinal Cord	201	2	0	1	DAPI	embryonic study	meis1MO.48hpa.4.1
128	meis1MO1	meis1MO	5	1	48hpa	131.88	Spinal Cord	202	2	0	2	DAPI	embryonic study	meis1MO.48hpa.5.1
129	meis1MO1	meis1MO	1	3	24hpa	50.98	Tail	212	2	1	2	NF_DAPI	embryonic study	meis1MO.24hpa.1.3
130	meis1MO1	meis1MO	2	3	24hpa	62.4	Tail	214	2	1	4	NF_DAPI	embryonic study	meis1MO.24hpa.2.3
131	meis1MO1	meis1MO	3	3	24hpa	57.21	Tail	214	2	1	4	NF_DAPI	embryonic study	meis1MO.24hpa.3.3
132	meis1MO1	meis1MO	1	3	48hpa	58.29	Tail	212	2	1	2	NF_DAPI	embryonic study	meis1MO.48hpa.1.3
133	meis1MO1	meis1MO	2	3	48hpa	54.98	Tail	212	2	1	2	NF_DAPI	embryonic study	meis1MO.48hpa.2.3
134	meis1MO1	meis1MO	3	3	48hpa	90.3	Tail	212	2	1	2	NF_DAPI	embryonic study	meis1MO.48hpa.3.3
135	meis1MO1	meis1MO	1	3	72hpa	94.46	Tail	212	2	1	2	NF_DAPI	embryonic study	meis1MO.72hpa.1.3
136	meis1MO1	meis1MO	2	3	72hpa	141.28	Tail	212	2	1	2	NF_DAPI	embryonic study	meis1MO.72hpa.2.3
137	meis1MO1	meis1MO	3	3	72hpa	102.58	Tail	212	2	1	2	NF_DAPI	embryonic study	meis1MO.72hpa.3.3
138	meis1MO1	meis1MO	4	3	72hpa	116.59	Tail	212	2	1	2	NF_DAPI	embryonic study	meis1MO.72hpa.4.3
139	cntrl	cntrl	1	3	24hpa	115.01	Tail	111	1	1	1	NF_DAPI	embryonic study	cntrl.24hpa.1.3
140	cntrl	cntrl	2	3	24hpa	112.3	Tail	111	1	1	1	NF_DAPI	embryonic study	cntrl.24hpa.2.3
141	cntrl	cntrl	3	3	24hpa	144.05	Tail	111	1	1	1	NF_DAPI	embryonic study	cntrl.24hpa.3.3
142	cntrl	cntrl	4	3	24hpa	145.65	Tail	111	1	1	1	NF_DAPI	embryonic study	cntrl.24hpa.4.3
143	cntrl	cntrl	5	3	24hpa	145.9	Tail	111	1	1	1	NF_DAPI	embryonic study	cntrl.24hpa.5.3
144	cntrl	cntrl	6	3	24hpa	156.79	Tail	111	1	1	1	NF_DAPI	embryonic study	cntrl.24hpa.6.3
145	cntrl	cntrl	1	3	48hpa	120.24	Tail	111	1	1	1	NF_DAPI	embryonic study	cntrl.48hpa.1.3
146	cntrl	cntrl	2	3	48hpa	269.45	Tail	111	1	1	1	NF_DAPI	embryonic study	cntrl.48hpa.2.3
147	cntrl	cntrl	3	3	48hpa	250.75	Tail	111	1	1	1	NF_DAPI	embryonic study	cntrl.48hpa.3.3
148	cntrl	cntrl	4	3	48hpa	292.52	Tail	111	1	1	1	NF_DAPI	embryonic study	cntrl.48hpa.4.3
149	cntrl	cntrl	5	3	48hpa	205.13	Tail	111	1	1	1	NF_DAPI	embryonic study	cntrl.48hpa.5.3
150	cntrl	cntrl	6	3	48hpa	290.32	Tail	111	1	1	1	NF_DAPI	embryonic study	cntrl.48hpa.6.3
151	cntrl	cntrl	7	3	48hpa	299.85	Tail	111	1	1	1	NF_DAPI	embryonic study	cntrl.48hpa.7.3
152	cntrl	cntrl	1	3	72hpa	464.23	Tail	111	1	1	1	NF_DAPI	embryonic study	cntrl.72hpa.1.3
153	cntrl	cntrl	2	3	72hpa	408.68	Tail	111	1	1	1	NF_DAPI	embryonic study	cntrl.72hpa.2.3
154	cntrl	cntrl	3	3	72hpa	462.07	Tail	111	1	1	1	NF_DAPI	embryonic study	cntrl.72hpa.3.3
155	cntrl	cntrl	4	3	72hpa	593.91	Tail	111	1	1	1	NF_DAPI	embryonic study	cntrl.72hpa.4.3
156	cntrl	cntrl	5	3	72hpa	538.47	Tail	111	1	1	1	NF_DAPI	embryonic study	cntrl.72hpa.5.3
157	cntrl	cntrl	6	3	72hpa	562.45	Tail	111	1	1	1	NF_DAPI	embryonic study	cntrl.72hpa.6.3
158	cntrl	cntrl	7	3	72hpa	410.66	Tail	111	1	1	1	NF_DAPI	embryonic study	cntrl.72hpa.7.3
159	cntrl	cntrl	8	3	72hpa	549.3	Tail	111	1	1	1	NF_DAPI	embryonic study	cntrl.72hpa.8.3
160	meis1MO1	meis1MO	1	3	24hpa	78.31	Spinal Cord	212	2	1	2	NF_DAPI	embryonic study	meis1MO.24hpa.1.3
161	meis1MO1	meis1MO	2	3	24hpa	143.16	Spinal Cord	214	2	1	4	NF_DAPI	embryonic study	meis1MO.24hpa.2.3
162	meis1MO1	meis1MO	3	3	24hpa	143.83	Spinal Cord	214	2	1	4	NF_DAPI	embryonic study	meis1MO.24hpa.3.3
163	meis1MO1	meis1MO	1	3	48hpa	153.45	Spinal Cord	212	2	1	2	NF_DAPI	embryonic study	meis1MO.48hpa.1.3
164	meis1MO1	meis1MO	2	3	48hpa	216	Spinal Cord	212	2	1	2	NF_DAPI	embryonic study	meis1MO.48hpa.2.3
165	meis1MO1	meis1MO	3	3	48hpa	133.79	Spinal Cord	212	2	1	2	NF_DAPI	embryonic study	meis1MO.48hpa.3.3
166	meis1MO1	meis1MO	1	3	72hpa	188.8	Spinal Cord	212	2	1	2	NF_DAPI	embryonic study	meis1MO.72hpa.1.3
167	meis1MO1	meis1MO	2	3	72hpa	461.39	Spinal Cord	212	2	1	2	NF_DAPI	embryonic study	meis1MO.72hpa.2.3
168	meis1MO1	meis1MO	3	3	72hpa	172.86	Spinal Cord	212	2	1	2	NF_DAPI	embryonic study	meis1MO.72hpa.3.3
169	meis1MO1	meis1MO	4	3	72hpa	194.37	Spinal Cord	212	2	1	2	NF_DAPI	embryonic study	meis1MO.72hpa.4.3
170	cntrl	cntrl	1	3	24hpa	299.86	Spinal Cord	111	1	1	1	NF_DAPI	embryonic study	cntrl.24hpa.1.3
171	cntrl	cntrl	2	3	24hpa	281.65	Spinal Cord	111	1	1	1	NF_DAPI	embryonic study	cntrl.24hpa.2.3
172	cntrl	cntrl	3	3	24hpa	330.75	Spinal Cord	111	1	1	1	NF_DAPI	embryonic study	cntrl.24hpa.3.3
173	cntrl	cntrl	4	3	24hpa	345.16	Spinal Cord	111	1	1	1	NF_DAPI	embryonic study	cntrl.24hpa.4.3
174	cntrl	cntrl	5	3	24hpa	368.56	Spinal Cord	111	1	1	1	NF_DAPI	embryonic study	cntrl.24hpa.5.3
175	cntrl	cntrl	6	3	24hpa	330.95	Spinal Cord	111	1	1	1	NF_DAPI	embryonic study	cntrl.24hpa.6.3
176	cntrl	cntrl	1	3	48hpa	307.42	Spinal Cord	111	1	1	1	NF_DAPI	embryonic study	cntrl.48hpa.1.3
177	cntrl	cntrl	2	3	48hpa	413.53	Spinal Cord	111	1	1	1	NF_DAPI	embryonic study	cntrl.48hpa.2.3
178	cntrl	cntrl	3	3	48hpa	448.6	Spinal Cord	111	1	1	1	NF_DAPI	embryonic study	cntrl.48hpa.3.3
179	cntrl	cntrl	4	3	48hpa	486.76	Spinal Cord	111	1	1	1	NF_DAPI	embryonic study	cntrl.48hpa.4.3
180	cntrl	cntrl	5	3	48hpa	475.42	Spinal Cord	111	1	1	1	NF_DAPI	embryonic study	cntrl.48hpa.5.3
181	cntrl	cntrl	6	3	48hpa	393.71	Spinal Cord	111	1	1	1	NF_DAPI	embryonic study	cntrl.48hpa.6.3
182	cntrl	cntrl	7	3	48hpa	474.67	Spinal Cord	111	1	1	1	NF_DAPI	embryonic study	cntrl.48hpa.7.3
183	cntrl	cntrl	1	3	72hpa	563.26	Spinal Cord	111	1	1	1	NF_DAPI	embryonic study	cntrl.72hpa.1.3
184	cntrl	cntrl	2	3	72hpa	524.05	Spinal Cord	111	1	1	1	NF_DAPI	embryonic study	cntrl.72hpa.2.3
185	cntrl	cntrl	3	3	72hpa	586.44	Spinal Cord	111	1	1	1	NF_DAPI	embryonic study	cntrl.72hpa.3.3
186	cntrl	cntrl	4	3	72hpa	707.48	Spinal Cord	111	1	1	1	NF_DAPI	embryonic study	cntrl.72hpa.4.3
187	cntrl	cntrl	5	3	72hpa	666.18	Spinal Cord	111	1	1	1	NF_DAPI	embryonic study	cntrl.72hpa.5.3
188	cntrl	cntrl	6	3	72hpa	669.85	Spinal Cord	111	1	1	1	NF_DAPI	embryonic study	cntrl.72hpa.6.3
189	cntrl	cntrl	7	3	72hpa	548.82	Spinal Cord	111	1	1	1	NF_DAPI	embryonic study	cntrl.72hpa.7.3
190	cntrl	cntrl	8	3	72hpa	680.27	Spinal Cord	111	1	1	1	NF_DAPI	embryonic study	cntrl.72hpa.8.3
191	cntrl	cntrl	1	4	24hpa	216.37	Tail	211	2	1	1	NF_DAPI	embryonic study	cntrl.24hpa.1.4
192	cntrl	cntrl	2	4	24hpa	241.25	Tail	211	2	1	1	NF_DAPI	embryonic study	cntrl.24hpa.2.4
193	cntrl	cntrl	3	4	24hpa	212.22	Tail	211	2	1	1	NF_DAPI	embryonic study	cntrl.24hpa.3.4
194	cntrl	cntrl	4	4	24hpa	228.11	Tail	211	2	1	1	NF_DAPI	embryonic study	cntrl.24hpa.4.4
195	cntrl	cntrl	5	4	24hpa	227.09	Tail	211	2	1	1	NF_DAPI	embryonic study	cntrl.24hpa.5.4
196	cntrl	cntrl	6	4	24hpa	210.24	Tail	211	2	1	1	NF_DAPI	embryonic study	cntrl.24hpa.6.4
197	cntrl	cntrl	7	4	24hpa	199.33	Tail	211	2	1	1	NF_DAPI	embryonic study	cntrl.24hpa.7.4
198	cntrl	cntrl	8	4	24hpa	222.67	Tail	211	2	1	1	NF_DAPI	embryonic study	cntrl.24hpa.8.4
199	cntrl	cntrl	9	4	24hpa	239.68	Tail	211	2	1	1	NF_DAPI	embryonic study	cntrl.24hpa.9.4
200	cntrl	cntrl	10	4	24hpa	262.19	Tail	211	2	1	1	NF_DAPI	embryonic study	cntrl.24hpa.10.4
201	cntrl	cntrl	1	4	24hpa	80.61	Spinal Cord	211	2	1	1	NF_DAPI	embryonic study	cntrl.24hpa.1.4
202	cntrl	cntrl	2	4	24hpa	94.59	Spinal Cord	211	2	1	1	NF_DAPI	embryonic study	cntrl.24hpa.2.4
203	cntrl	cntrl	3	4	24hpa	91.89	Spinal Cord	211	2	1	1	NF_DAPI	embryonic study	cntrl.24hpa.3.4
204	cntrl	cntrl	4	4	24hpa	92.37	Spinal Cord	211	2	1	1	NF_DAPI	embryonic study	cntrl.24hpa.4.4
205	cntrl	cntrl	5	4	24hpa	78.73	Spinal Cord	211	2	1	1	NF_DAPI	embryonic study	cntrl.24hpa.5.4
206	cntrl	cntrl	6	4	24hpa	104.9	Spinal Cord	211	2	1	1	NF_DAPI	embryonic study	cntrl.24hpa.6.4
207	cntrl	cntrl	7	4	24hpa	79.88	Spinal Cord	211	2	1	1	NF_DAPI	embryonic study	cntrl.24hpa.7.4
208	cntrl	cntrl	8	4	24hpa	104.08	Spinal Cord	211	2	1	1	NF_DAPI	embryonic study	cntrl.24hpa.8.4
209	cntrl	cntrl	9	4	24hpa	99.56	Spinal Cord	211	2	1	1	NF_DAPI	embryonic study	cntrl.24hpa.9.4
210	cntrl	cntrl	10	4	24hpa	105.85	Spinal Cord	211	2	1	1	NF_DAPI	embryonic study	cntrl.24hpa.10.4
211	cntrl	cntrl	1	4	48hpa	321.25	Tail	111	1	1	1	NF_DAPI	embryonic study	cntrl.48hpa.1.4
212	cntrl	cntrl	2	4	48hpa	346.24	Tail	111	1	1	1	NF_DAPI	embryonic study	cntrl.48hpa.2.4
213	cntrl	cntrl	3	4	48hpa	416.2	Tail	111	1	1	1	NF_DAPI	embryonic study	cntrl.48hpa.3.4
214	cntrl	cntrl	4	4	48hpa	512.41	Tail	111	1	1	1	NF_DAPI	embryonic study	cntrl.48hpa.4.4
215	cntrl	cntrl	1	4	72hpa	609.39	Tail	111	1	1	1	NF_DAPI	embryonic study	cntrl.72hpa.1.4
216	cntrl	cntrl	2	4	72hpa	637.5	Tail	111	1	1	1	NF_DAPI	embryonic study	cntrl.72hpa.2.4
217	cntrl	cntrl	3	4	72hpa	590.46	Tail	131	1	3	1	NF_DAPI	embryonic study	cntrl.72hpa.3.4
218	cntrl	cntrl	4	4	72hpa	545.68	Tail	111	1	1	1	NF_DAPI	embryonic study	cntrl.72hpa.4.4
219	cntrl	cntrl	5	4	72hpa	496.02	Tail	111	1	1	1	NF_DAPI	embryonic study	cntrl.72hpa.5.4
220	cntrl	cntrl	6	4	72hpa	660.61	Tail	111	1	1	1	NF_DAPI	embryonic study	cntrl.72hpa.6.4
221	cntrl	cntrl	7	4	72hpa	628.53	Tail	111	1	1	1	NF_DAPI	embryonic study	cntrl.72hpa.7.4
222	cntrl	cntrl	8	4	72hpa	621.3	Tail	111	1	1	1	NF_DAPI	embryonic study	cntrl.72hpa.8.4
223	cntrl	cntrl	9	4	72hpa	506.76	Tail	111	1	1	1	NF_DAPI	embryonic study	cntrl.72hpa.9.4
224	cntrl	cntrl	10	4	72hpa	548.39	Tail	111	1	1	1	NF_DAPI	embryonic study	cntrl.72hpa.10.4
225	cntrl	cntrl	11	4	72hpa	648.37	Tail	111	1	1	1	NF_DAPI	embryonic study	cntrl.72hpa.11.4
226	pbx3MO1	pbx3MO	1	4	24hpa	337.3	Tail	214	2	1	4	NF_DAPI	embryonic study	pbx3MO.24hpa.1.4
227	pbx3MO1	pbx3MO	2	4	24hpa	200.04	Tail	214	2	1	4	NF_DAPI	embryonic study	pbx3MO.24hpa.2.4
228	pbx3MO1	pbx3MO	3	4	24hpa	263.88	Tail	213	2	1	3	NF_DAPI	embryonic study	pbx3MO.24hpa.3.4
229	pbx3MO1	pbx3MO	1	4	48hpa	278.89	Tail	212	2	1	2	NF_DAPI	embryonic study	pbx3MO.48hpa.1.4
230	pbx3MO1	pbx3MO	2	4	48hpa	583.58	Tail	113	1	1	3	NF_DAPI	embryonic study	pbx3MO.48hpa.2.4
231	pbx3MO1	pbx3MO	3	4	48hpa	398.38	Tail	212	2	1	2	NF_DAPI	embryonic study	pbx3MO.48hpa.3.4
232	pbx3MO1	pbx3MO	1	4	72hpa	676.5	Tail	212	2	1	2	NF_DAPI	embryonic study	pbx3MO.72hpa.1.4
233	pbx3MO1	pbx3MO	2	4	72hpa	342.04	Tail	212	2	1	2	NF_DAPI	embryonic study	pbx3MO.72hpa.2.4
234	pbx3MO2	pbx3MO	1	4	24hpa	259.8	Tail	211	2	1	1	NF_DAPI	embryonic study	pbx3MO.24hpa.1.4
235	pbx3MO2	pbx3MO	2	4	24hpa	148.61	Tail	213	2	1	3	NF_DAPI	embryonic study	pbx3MO.24hpa.2.4
236	pbx3MO2	pbx3MO	3	4	24hpa	271.73	Tail	211	2	1	1	NF_DAPI	embryonic study	pbx3MO.24hpa.3.4
237	pbx3MO2	pbx3MO	4	4	24hpa	100.97	Tail	214	2	1	4	NF_DAPI	embryonic study	pbx3MO.24hpa.4.4
238	pbx3MO2	pbx3MO	1	4	48hpa	373.11	Tail	215	2	1	5	NF_DAPI	embryonic study	pbx3MO.48hpa.1.4
239	pbx3MO2	pbx3MO	2	4	48hpa	362.86	Tail	215	2	1	5	NF_DAPI	embryonic study	pbx3MO.48hpa.2.4
240	pbx3MO2	pbx3MO	3	4	48hpa	367.26	Tail	215	2	1	5	NF_DAPI	embryonic study	pbx3MO.48hpa.3.4
241	pbx3MO2	pbx3MO	4	4	48hpa	365.03	Tail	215	2	1	5	NF_DAPI	embryonic study	pbx3MO.48hpa.4.4
242	pbx3MO2	pbx3MO	5	4	48hpa	343.45	Tail	215	2	1	5	NF_DAPI	embryonic study	pbx3MO.48hpa.5.4
243	pbx3MO2	pbx3MO	6	4	48hpa	118.09	Tail	212	2	1	2	NF_DAPI	embryonic study	pbx3MO.48hpa.6.4
244	pbx3MO2	pbx3MO	7	4	48hpa	145.24	Tail	212	2	1	2	NF_DAPI	embryonic study	pbx3MO.48hpa.7.4
245	pbx3MO2	pbx3MO	8	4	48hpa	215.51	Tail	212	2	1	2	NF_DAPI	embryonic study	pbx3MO.48hpa.8.4
246	pbx3MO2	pbx3MO	9	4	48hpa	300.11	Tail	212	2	1	2	NF_DAPI	embryonic study	pbx3MO.48hpa.9.4
247	pbx3MO2	pbx3MO	1	4	72hpa	353.26	Tail	212	2	1	2	NF_DAPI	embryonic study	pbx3MO.72hpa.1.4
248	pbx3MO2	pbx3MO	2	4	72hpa	177.89	Tail	212	2	1	2	NF_DAPI	embryonic study	pbx3MO.72hpa.2.4
249	pbx3MO2	pbx3MO	3	4	72hpa	283.01	Tail	212	2	1	2	NF_DAPI	embryonic study	pbx3MO.72hpa.3.4
250	pbx3MO2	pbx3MO	4	4	72hpa	170.1	Tail	213	2	1	3	NF_DAPI	embryonic study	pbx3MO.72hpa.4.4
251	pbx3MO2	pbx3MO	5	4	72hpa	153.44	Tail	213	2	1	3	NF_DAPI	embryonic study	pbx3MO.72hpa.5.4
252	pbx3MO2	pbx3MO	6	4	72hpa	190.03	Tail	214	2	1	4	NF_DAPI	embryonic study	pbx3MO.72hpa.6.4
253	meis1MO2	meis1MO	1	4	24hpa	251.14	Tail	212	2	1	2	NF_DAPI	embryonic study	meis1MO.24hpa.1.4
254	meis1MO2	meis1MO	2	4	24hpa	183.29	Tail	214	2	1	4	NF_DAPI	embryonic study	meis1MO.24hpa.2.4
255	meis1MO2	meis1MO	3	4	24hpa	185.71	Tail	214	2	1	4	NF_DAPI	embryonic study	meis1MO.24hpa.3.4
256	meis1MO2	meis1MO	1	4	48hpa	263.15	Tail	212	2	1	2	NF_DAPI	embryonic study	meis1MO.48hpa.1.4
257	meis1MO2	meis1MO	2	4	48hpa	354.02	Tail	212	2	1	2	NF_DAPI	embryonic study	meis1MO.48hpa.2.4
258	meis1MO2	meis1MO	3	4	48hpa	271.11	Tail	214	2	1	4	NF_DAPI	embryonic study	meis1MO.48hpa.3.4
259	meis1MO2	meis1MO	1	4	72hpa	183.81	Tail	212	2	1	2	NF_DAPI	embryonic study	meis1MO.72hpa.1.4
260	meis1MO2	meis1MO	2	4	72hpa	235.16	Tail	212	2	1	2	NF_DAPI	embryonic study	meis1MO.72hpa.2.4
261	meis1MO2	meis1MO	3	4	72hpa	292.36	Tail	212	2	1	2	NF_DAPI	embryonic study	meis1MO.72hpa.3.4
262	meis1MO2	meis1MO	4	4	72hpa	350.53	Tail	212	2	1	2	NF_DAPI	embryonic study	meis1MO.72hpa.4.4
263	cntrl	cntrl	1	4	48hpa	214.98	Spinal Cord	111	1	1	1	NF_DAPI	embryonic study	cntrl.48hpa.1.4
264	cntrl	cntrl	2	4	48hpa	156.82	Spinal Cord	111	1	1	1	NF_DAPI	embryonic study	cntrl.48hpa.2.4
265	cntrl	cntrl	3	4	48hpa	175.44	Spinal Cord	111	1	1	1	NF_DAPI	embryonic study	cntrl.48hpa.3.4
266	cntrl	cntrl	4	4	48hpa	301.15	Spinal Cord	111	1	1	1	NF_DAPI	embryonic study	cntrl.48hpa.4.4
267	cntrl	cntrl	1	4	72hpa	502.01	Spinal Cord	111	1	1	1	NF_DAPI	embryonic study	cntrl.72hpa.1.4
268	cntrl	cntrl	2	4	72hpa	468.23	Spinal Cord	111	1	1	1	NF_DAPI	embryonic study	cntrl.72hpa.2.4
269	cntrl	cntrl	3	4	72hpa	483.12	Spinal Cord	131	1	3	1	NF_DAPI	embryonic study	cntrl.72hpa.3.4
270	cntrl	cntrl	4	4	72hpa	432.93	Spinal Cord	111	1	1	1	NF_DAPI	embryonic study	cntrl.72hpa.4.4
271	cntrl	cntrl	5	4	72hpa	423.34	Spinal Cord	111	1	1	1	NF_DAPI	embryonic study	cntrl.72hpa.5.4
272	cntrl	cntrl	6	4	72hpa	405.78	Spinal Cord	111	1	1	1	NF_DAPI	embryonic study	cntrl.72hpa.6.4
273	cntrl	cntrl	7	4	72hpa	450.25	Spinal Cord	111	1	1	1	NF_DAPI	embryonic study	cntrl.72hpa.7.4
274	cntrl	cntrl	8	4	72hpa	432.14	Spinal Cord	111	1	1	1	NF_DAPI	embryonic study	cntrl.72hpa.8.4
275	cntrl	cntrl	9	4	72hpa	405.25	Spinal Cord	111	1	1	1	NF_DAPI	embryonic study	cntrl.72hpa.9.4
276	cntrl	cntrl	10	4	72hpa	389.19	Spinal Cord	111	1	1	1	NF_DAPI	embryonic study	cntrl.72hpa.10.4
277	cntrl	cntrl	11	4	72hpa	577.13	Spinal Cord	111	1	1	1	NF_DAPI	embryonic study	cntrl.72hpa.11.4
278	pbx3MO1	pbx3MO	1	4	24hpa	77.82	Spinal Cord	214	2	1	4	NF_DAPI	embryonic study	pbx3MO.24hpa.1.4
279	pbx3MO1	pbx3MO	2	4	24hpa	80.01	Spinal Cord	214	2	1	4	NF_DAPI	embryonic study	pbx3MO.24hpa.2.4
280	pbx3MO1	pbx3MO	3	4	24hpa	113.29	Spinal Cord	213	2	1	3	NF_DAPI	embryonic study	pbx3MO.24hpa.3.4
281	pbx3MO1	pbx3MO	1	4	48hpa	181.19	Spinal Cord	212	2	1	2	NF_DAPI	embryonic study	pbx3MO.48hpa.1.4
282	pbx3MO1	pbx3MO	2	4	48hpa	401.67	Spinal Cord	113	1	1	3	NF_DAPI	embryonic study	pbx3MO.48hpa.2.4
283	pbx3MO1	pbx3MO	3	4	48hpa	167.02	Spinal Cord	212	2	1	2	NF_DAPI	embryonic study	pbx3MO.48hpa.3.4
284	pbx3MO1	pbx3MO	1	4	72hpa	578.32	Spinal Cord	212	2	1	2	NF_DAPI	embryonic study	pbx3MO.72hpa.1.4
285	pbx3MO1	pbx3MO	2	4	72hpa	130.9	Spinal Cord	212	2	1	2	NF_DAPI	embryonic study	pbx3MO.72hpa.2.4
286	pbx3MO2	pbx3MO	1	4	24hpa	85.78	Spinal Cord	211	2	1	1	NF_DAPI	embryonic study	pbx3MO.24hpa.1.4
287	pbx3MO2	pbx3MO	2	4	24hpa	93.46	Spinal Cord	213	2	1	3	NF_DAPI	embryonic study	pbx3MO.24hpa.2.4
288	pbx3MO2	pbx3MO	3	4	24hpa	132.04	Spinal Cord	211	2	1	1	NF_DAPI	embryonic study	pbx3MO.24hpa.3.4
289	pbx3MO2	pbx3MO	4	4	24hpa	90.98	Spinal Cord	214	2	1	4	NF_DAPI	embryonic study	pbx3MO.24hpa.4.4
290	pbx3MO2	pbx3MO	1	4	48hpa	89.99	Spinal Cord	215	2	1	5	NF_DAPI	embryonic study	pbx3MO.48hpa.1.4
291	pbx3MO2	pbx3MO	2	4	48hpa	112.36	Spinal Cord	215	2	1	5	NF_DAPI	embryonic study	pbx3MO.48hpa.2.4
292	pbx3MO2	pbx3MO	3	4	48hpa	96.18	Spinal Cord	215	2	1	5	NF_DAPI	embryonic study	pbx3MO.48hpa.3.4
293	pbx3MO2	pbx3MO	4	4	48hpa	123.84	Spinal Cord	215	2	1	5	NF_DAPI	embryonic study	pbx3MO.48hpa.4.4
294	pbx3MO2	pbx3MO	5	4	48hpa	168.92	Spinal Cord	215	2	1	5	NF_DAPI	embryonic study	pbx3MO.48hpa.5.4
295	pbx3MO2	pbx3MO	6	4	48hpa	103.57	Spinal Cord	212	2	1	2	NF_DAPI	embryonic study	pbx3MO.48hpa.6.4
296	pbx3MO2	pbx3MO	7	4	48hpa	138.75	Spinal Cord	212	2	1	2	NF_DAPI	embryonic study	pbx3MO.48hpa.7.4
297	pbx3MO2	pbx3MO	8	4	48hpa	107.5	Spinal Cord	212	2	1	2	NF_DAPI	embryonic study	pbx3MO.48hpa.8.4
298	pbx3MO2	pbx3MO	9	4	48hpa	122.95	Spinal Cord	212	2	1	2	NF_DAPI	embryonic study	pbx3MO.48hpa.9.4
299	pbx3MO2	pbx3MO	1	4	72hpa	91.46	Spinal Cord	212	2	1	2	NF_DAPI	embryonic study	pbx3MO.72hpa.1.4
300	pbx3MO2	pbx3MO	2	4	72hpa	161.31	Spinal Cord	212	2	1	2	NF_DAPI	embryonic study	pbx3MO.72hpa.2.4
301	pbx3MO2	pbx3MO	3	4	72hpa	178.35	Spinal Cord	212	2	1	2	NF_DAPI	embryonic study	pbx3MO.72hpa.3.4
302	pbx3MO2	pbx3MO	4	4	72hpa	129.21	Spinal Cord	213	2	1	3	NF_DAPI	embryonic study	pbx3MO.72hpa.4.4
303	pbx3MO2	pbx3MO	5	4	72hpa	114.74	Spinal Cord	213	2	1	3	NF_DAPI	embryonic study	pbx3MO.72hpa.5.4
304	pbx3MO2	pbx3MO	6	4	72hpa	89.22	Spinal Cord	214	2	1	4	NF_DAPI	embryonic study	pbx3MO.72hpa.6.4
305	meis1MO2	meis1MO	1	4	24hpa	121.51	Spinal Cord	212	2	1	2	NF_DAPI	embryonic study	meis1MO.24hpa.1.4
306	meis1MO2	meis1MO	2	4	24hpa	117.59	Spinal Cord	214	2	1	4	NF_DAPI	embryonic study	meis1MO.24hpa.2.4
307	meis1MO2	meis1MO	3	4	24hpa	137.01	Spinal Cord	214	2	1	4	NF_DAPI	embryonic study	meis1MO.24hpa.3.4
308	meis1MO2	meis1MO	1	4	48hpa	66.24	Spinal Cord	212	2	1	2	NF_DAPI	embryonic study	meis1MO.48hpa.1.4
309	meis1MO2	meis1MO	2	4	48hpa	143.25	Spinal Cord	212	2	1	2	NF_DAPI	embryonic study	meis1MO.48hpa.2.4
310	meis1MO2	meis1MO	3	4	48hpa	101.29	Spinal Cord	214	2	1	4	NF_DAPI	embryonic study	meis1MO.48hpa.3.4
311	meis1MO2	meis1MO	1	4	72hpa	157.17	Spinal Cord	212	2	1	2	NF_DAPI	embryonic study	meis1MO.72hpa.1.4
312	meis1MO2	meis1MO	2	4	72hpa	111.6	Spinal Cord	212	2	1	2	NF_DAPI	embryonic study	meis1MO.72hpa.2.4
313	meis1MO2	meis1MO	3	4	72hpa	102.98	Spinal Cord	212	2	1	2	NF_DAPI	embryonic study	meis1MO.72hpa.3.4
314	meis1MO2	meis1MO	4	4	72hpa	154.42	Spinal Cord	212	2	1	2	NF_DAPI	embryonic study	meis1MO.72hpa.4.4
315	cntrl	cntrl	1	5	24hpa	237.47	Tail	NA	NA	3	1	DAPI	embryonic study	cntrl.24hpa.1.5
316	cntrl	cntrl	2	5	24hpa	219.34	Tail	NA	NA	3	1	DAPI	embryonic study	cntrl.24hpa.2.5
317	cntrl	cntrl	3	5	24hpa	237.86	Tail	NA	NA	3	1	DAPI	embryonic study	cntrl.24hpa.3.5
318	cntrl	cntrl	4	5	24hpa	223.28	Tail	NA	NA	3	1	DAPI	embryonic study	cntrl.24hpa.4.5
319	cntrl	cntrl	5	5	24hpa	234.17	Tail	NA	NA	3	1	DAPI	embryonic study	cntrl.24hpa.5.5
320	cntrl	cntrl	6	5	24hpa	148.66	Tail	NA	NA	3	1	DAPI	embryonic study	cntrl.24hpa.6.5
321	cntrl	cntrl	7	5	24hpa	241.06	Tail	NA	NA	3	1	DAPI	embryonic study	cntrl.24hpa.7.5
322	cntrl	cntrl	8	5	24hpa	203.68	Tail	NA	NA	3	1	DAPI	embryonic study	cntrl.24hpa.8.5
323	cntrl	cntrl	9	5	24hpa	232.08	Tail	NA	NA	3	1	DAPI	embryonic study	cntrl.24hpa.9.5
324	cntrl	cntrl	10	5	24hpa	257.41	Tail	NA	NA	3	1	DAPI	embryonic study	cntrl.24hpa.10.5
325	cntrl	cntrl	11	5	24hpa	303.24	Tail	NA	NA	3	1	DAPI	embryonic study	cntrl.24hpa.11.5
326	cntrl	cntrl	12	5	24hpa	252.16	Tail	NA	NA	3	1	DAPI	embryonic study	cntrl.24hpa.12.5
327	cntrl	cntrl	13	5	24hpa	244.69	Tail	NA	NA	3	1	DAPI	embryonic study	cntrl.24hpa.13.5
328	cntrl	cntrl	14	5	24hpa	223.66	Tail	NA	NA	3	1	DAPI	embryonic study	cntrl.24hpa.14.5
329	cntrl	cntrl	15	5	24hpa	236.56	Tail	NA	NA	3	1	DAPI	embryonic study	cntrl.24hpa.15.5
330	cntrl	cntrl	1	5	48hpa	351.26	Tail	NA	NA	3	1	DAPI	embryonic study	cntrl.48hpa.1.5
331	cntrl	cntrl	2	5	48hpa	410.85	Tail	NA	NA	3	1	DAPI	embryonic study	cntrl.48hpa.2.5
332	cntrl	cntrl	3	5	48hpa	437.66	Tail	NA	NA	3	1	DAPI	embryonic study	cntrl.48hpa.3.5
333	cntrl	cntrl	4	5	48hpa	490.41	Tail	NA	NA	3	1	DAPI	embryonic study	cntrl.48hpa.4.5
334	cntrl	cntrl	5	5	48hpa	434.59	Tail	NA	NA	3	1	DAPI	embryonic study	cntrl.48hpa.5.5
335	cntrl	cntrl	6	5	48hpa	436.15	Tail	NA	NA	3	1	DAPI	embryonic study	cntrl.48hpa.6.5
336	cntrl	cntrl	7	5	48hpa	426.93	Tail	NA	NA	3	1	DAPI	embryonic study	cntrl.48hpa.7.5
337	cntrl	cntrl	8	5	48hpa	443.77	Tail	NA	NA	3	1	DAPI	embryonic study	cntrl.48hpa.8.5
338	cntrl	cntrl	9	5	48hpa	412.39	Tail	NA	NA	3	1	DAPI	embryonic study	cntrl.48hpa.9.5
339	cntrl	cntrl	10	5	48hpa	476.35	Tail	NA	NA	3	1	DAPI	embryonic study	cntrl.48hpa.10.5
340	cntrl	cntrl	1	5	72hpa	630.38	Tail	NA	NA	3	1	DAPI	embryonic study	cntrl.72hpa.1.5
341	cntrl	cntrl	2	5	72hpa	641.86	Tail	NA	NA	3	1	DAPI	embryonic study	cntrl.72hpa.2.5
342	cntrl	cntrl	3	5	72hpa	648.99	Tail	NA	NA	3	1	DAPI	embryonic study	cntrl.72hpa.3.5
343	cntrl	cntrl	4	5	72hpa	567.98	Tail	NA	NA	3	1	DAPI	embryonic study	cntrl.72hpa.4.5
344	cntrl	cntrl	5	5	72hpa	469.77	Tail	NA	NA	3	1	DAPI	embryonic study	cntrl.72hpa.5.5
345	cntrl	cntrl	6	5	72hpa	674.03	Tail	NA	NA	3	1	DAPI	embryonic study	cntrl.72hpa.6.5
346	cntrl	cntrl	7	5	72hpa	465.02	Tail	NA	NA	3	1	DAPI	embryonic study	cntrl.72hpa.7.5
347	cntrl	cntrl	8	5	72hpa	615.76	Tail	NA	NA	3	1	DAPI	embryonic study	cntrl.72hpa.8.5
348	cntrl	cntrl	9	5	72hpa	700.74	Tail	NA	NA	3	1	DAPI	embryonic study	cntrl.72hpa.9.5
349	cntrl	cntrl	10	5	72hpa	556.19	Tail	NA	NA	3	1	DAPI	embryonic study	cntrl.72hpa.10.5
350	cntrl	cntrl	11	5	72hpa	605.45	Tail	NA	NA	3	1	DAPI	embryonic study	cntrl.72hpa.11.5
351	cntrl	cntrl	12	5	72hpa	645.04	Tail	NA	NA	3	1	DAPI	embryonic study	cntrl.72hpa.12.5
352	cntrl	cntrl	13	5	72hpa	503.99	Tail	NA	NA	3	1	DAPI	embryonic study	cntrl.72hpa.13.5
353	cntrl	cntrl	14	5	72hpa	645.35	Tail	NA	NA	3	1	DAPI	embryonic study	cntrl.72hpa.14.5
354	cntrl	cntrl	15	5	72hpa	678.85	Tail	NA	NA	3	1	DAPI	embryonic study	cntrl.72hpa.15.5
355	cntrl	cntrl	16	5	72hpa	652.21	Tail	NA	NA	3	1	DAPI	embryonic study	cntrl.72hpa.16.5
356	cntrl	cntrl	17	5	72hpa	569.42	Tail	NA	NA	3	1	DAPI	embryonic study	cntrl.72hpa.17.5
357	cntrl	cntrl	18	5	72hpa	577.23	Tail	NA	NA	3	1	DAPI	embryonic study	cntrl.72hpa.18.5
358	meis1MO2	meis1MO	1	5	24hpa	137.17	Tail	NA	NA	3	4	DAPI	embryonic study	meis1MO.24hpa.1.5
359	meis1MO2	meis1MO	2	5	24hpa	192	Tail	NA	NA	3	4	DAPI	embryonic study	meis1MO.24hpa.2.5
360	meis1MO2	meis1MO	3	5	24hpa	163.9	Tail	NA	NA	3	4	DAPI	embryonic study	meis1MO.24hpa.3.5
361	meis1MO2	meis1MO	4	5	24hpa	190.45	Tail	NA	NA	3	4	DAPI	embryonic study	meis1MO.24hpa.4.5
362	meis1MO2	meis1MO	5	5	24hpa	105.02	Tail	NA	NA	3	3	DAPI	embryonic study	meis1MO.24hpa.5.5
363	meis1MO2	meis1MO	6	5	24hpa	116.81	Tail	NA	NA	3	4	DAPI	embryonic study	meis1MO.24hpa.6.5
364	meis1MO2	meis1MO	7	5	24hpa	198.9	Tail	NA	NA	3	4	DAPI	embryonic study	meis1MO.24hpa.7.5
365	meis1MO2	meis1MO	8	5	24hpa	288.37	Tail	NA	NA	3	4	DAPI	embryonic study	meis1MO.24hpa.8.5
366	meis1MO2	meis1MO	9	5	24hpa	132.47	Tail	NA	NA	3	4	DAPI	embryonic study	meis1MO.24hpa.9.5
367	meis1MO2	meis1MO	10	5	24hpa	151.95	Tail	NA	NA	3	4	DAPI	embryonic study	meis1MO.24hpa.10.5
368	meis1MO2	meis1MO	11	5	24hpa	153.11	Tail	NA	NA	3	4	DAPI	embryonic study	meis1MO.24hpa.11.5
369	meis1MO2	meis1MO	12	5	24hpa	159.28	Tail	NA	NA	3	2	DAPI	embryonic study	meis1MO.24hpa.12.5
370	meis1MO2	meis1MO	13	5	24hpa	169.42	Tail	NA	NA	3	4	DAPI	embryonic study	meis1MO.24hpa.13.5
371	meis1MO2	meis1MO	1	5	48hpa	192.18	Tail	NA	NA	3	4	DAPI	embryonic study	meis1MO.48hpa.1.5
372	meis1MO2	meis1MO	2	5	48hpa	147.47	Tail	NA	NA	3	2	DAPI	embryonic study	meis1MO.48hpa.2.5
373	meis1MO2	meis1MO	3	5	48hpa	144.73	Tail	NA	NA	3	2	DAPI	embryonic study	meis1MO.48hpa.3.5
374	meis1MO2	meis1MO	4	5	48hpa	300.96	Tail	NA	NA	3	1	DAPI	embryonic study	meis1MO.48hpa.4.5
375	meis1MO2	meis1MO	5	5	48hpa	304.38	Tail	NA	NA	3	2	DAPI	embryonic study	meis1MO.48hpa.5.5
376	meis1MO2	meis1MO	6	5	48hpa	231.43	Tail	NA	NA	3	2	DAPI	embryonic study	meis1MO.48hpa.6.5
377	meis1MO2	meis1MO	7	5	48hpa	194.02	Tail	NA	NA	3	2	DAPI	embryonic study	meis1MO.48hpa.7.5
378	meis1MO2	meis1MO	8	5	48hpa	308.21	Tail	NA	NA	3	2	DAPI	embryonic study	meis1MO.48hpa.8.5
379	meis1MO2	meis1MO	9	5	48hpa	206.68	Tail	NA	NA	3	4	DAPI	embryonic study	meis1MO.48hpa.9.5
380	meis1MO2	meis1MO	10	5	48hpa	318.58	Tail	NA	NA	3	2	DAPI	embryonic study	meis1MO.48hpa.10.5
381	meis1MO2	meis1MO	11	5	48hpa	196.47	Tail	NA	NA	3	2	DAPI	embryonic study	meis1MO.48hpa.11.5
382	meis1MO2	meis1MO	12	5	48hpa	247.72	Tail	NA	NA	3	2	DAPI	embryonic study	meis1MO.48hpa.12.5
383	meis1MO2	meis1MO	13	5	48hpa	216.96	Tail	NA	NA	3	2	DAPI	embryonic study	meis1MO.48hpa.13.5
384	meis1MO2	meis1MO	14	5	48hpa	246.78	Tail	NA	NA	3	4	DAPI	embryonic study	meis1MO.48hpa.14.5
385	meis1MO2	meis1MO	15	5	48hpa	367.43	Tail	NA	NA	3	1	DAPI	embryonic study	meis1MO.48hpa.15.5
386	meis1MO2	meis1MO	1	5	72hpa	150.95	Tail	NA	NA	3	4	DAPI	embryonic study	meis1MO.72hpa.1.5
387	meis1MO2	meis1MO	2	5	72hpa	167.24	Tail	NA	NA	3	4	DAPI	embryonic study	meis1MO.72hpa.2.5
388	meis1MO2	meis1MO	3	5	72hpa	261.99	Tail	NA	NA	3	4	DAPI	embryonic study	meis1MO.72hpa.3.5
389	meis1MO2	meis1MO	4	5	72hpa	238.59	Tail	NA	NA	3	4	DAPI	embryonic study	meis1MO.72hpa.4.5
390	meis1MO2	meis1MO	5	5	72hpa	286.99	Tail	NA	NA	3	2	DAPI	embryonic study	meis1MO.72hpa.5.5
391	meis1MO2	meis1MO	6	5	72hpa	145.89	Tail	NA	NA	3	2	DAPI	embryonic study	meis1MO.72hpa.6.5
392	meis1MO2	meis1MO	7	5	72hpa	378.85	Tail	NA	NA	3	2	DAPI	embryonic study	meis1MO.72hpa.7.5
393	meis1MO2	meis1MO	8	5	72hpa	123.64	Tail	NA	NA	3	2	DAPI	embryonic study	meis1MO.72hpa.8.5
394	meis1MO2	meis1MO	9	5	72hpa	436.1	Tail	NA	NA	3	2	DAPI	embryonic study	meis1MO.72hpa.9.5
395	meis1MO2	meis1MO	10	5	72hpa	226.18	Tail	NA	NA	3	2	DAPI	embryonic study	meis1MO.72hpa.10.5
396	meis1MO2	meis1MO	11	5	72hpa	191.01	Tail	NA	NA	3	5	DAPI	embryonic study	meis1MO.72hpa.11.5
397	meis1MO2	meis1MO	12	5	72hpa	244.13	Tail	NA	NA	3	2	DAPI	embryonic study	meis1MO.72hpa.12.5
398	pbx3MO2	pbx3MO	1	5	24hpa	199.44	Tail	NA	NA	3	5	DAPI	embryonic study	pbx3MO.24hpa.1.5
399	pbx3MO2	pbx3MO	2	5	24hpa	152.55	Tail	NA	NA	3	5	DAPI	embryonic study	pbx3MO.24hpa.2.5
400	pbx3MO2	pbx3MO	3	5	24hpa	154.49	Tail	NA	NA	3	4	DAPI	embryonic study	pbx3MO.24hpa.3.5
401	pbx3MO2	pbx3MO	4	5	24hpa	145.22	Tail	NA	NA	3	4	DAPI	embryonic study	pbx3MO.24hpa.4.5
402	pbx3MO2	pbx3MO	5	5	24hpa	144.79	Tail	NA	NA	3	4	DAPI	embryonic study	pbx3MO.24hpa.5.5
403	pbx3MO2	pbx3MO	6	5	24hpa	171.74	Tail	NA	NA	3	4	DAPI	embryonic study	pbx3MO.24hpa.6.5
404	pbx3MO2	pbx3MO	7	5	24hpa	244.54	Tail	NA	NA	3	4	DAPI	embryonic study	pbx3MO.24hpa.7.5
405	pbx3MO2	pbx3MO	8	5	24hpa	277.67	Tail	NA	NA	3	2	DAPI	embryonic study	pbx3MO.24hpa.8.5
406	pbx3MO2	pbx3MO	9	5	24hpa	202.14	Tail	NA	NA	3	5	DAPI	embryonic study	pbx3MO.24hpa.9.5
407	pbx3MO2	pbx3MO	10	5	24hpa	208.13	Tail	NA	NA	3	4	DAPI	embryonic study	pbx3MO.24hpa.10.5
408	pbx3MO2	pbx3MO	11	5	24hpa	243.01	Tail	NA	NA	3	4	DAPI	embryonic study	pbx3MO.24hpa.11.5
409	pbx3MO2	pbx3MO	1	5	48hpa	313.56	Tail	NA	NA	3	5	DAPI	embryonic study	pbx3MO.48hpa.1.5
410	pbx3MO2	pbx3MO	2	5	48hpa	145.16	Tail	NA	NA	3	2	DAPI	embryonic study	pbx3MO.48hpa.2.5
411	pbx3MO2	pbx3MO	3	5	48hpa	194.59	Tail	NA	NA	3	4	DAPI	embryonic study	pbx3MO.48hpa.3.5
412	pbx3MO2	pbx3MO	4	5	48hpa	430.26	Tail	NA	NA	3	1	DAPI	embryonic study	pbx3MO.48hpa.4.5
413	pbx3MO2	pbx3MO	5	5	48hpa	410.14	Tail	NA	NA	3	5	DAPI	embryonic study	pbx3MO.48hpa.5.5
414	pbx3MO2	pbx3MO	6	5	48hpa	250.22	Tail	NA	NA	3	2	DAPI	embryonic study	pbx3MO.48hpa.6.5
415	pbx3MO2	pbx3MO	7	5	48hpa	339.32	Tail	NA	NA	3	5	DAPI	embryonic study	pbx3MO.48hpa.7.5
416	pbx3MO2	pbx3MO	8	5	48hpa	312.46	Tail	NA	NA	3	4	DAPI	embryonic study	pbx3MO.48hpa.8.5
417	pbx3MO2	pbx3MO	9	5	48hpa	312.13	Tail	NA	NA	3	2	DAPI	embryonic study	pbx3MO.48hpa.9.5
418	pbx3MO2	pbx3MO	10	5	48hpa	269.22	Tail	NA	NA	3	4	DAPI	embryonic study	pbx3MO.48hpa.10.5
419	pbx3MO2	pbx3MO	11	5	48hpa	457.87	Tail	NA	NA	3	5	DAPI	embryonic study	pbx3MO.48hpa.11.5
420	pbx3MO2	pbx3MO	12	5	48hpa	389.44	Tail	NA	NA	3	4	DAPI	embryonic study	pbx3MO.48hpa.12.5
421	pbx3MO2	pbx3MO	13	5	48hpa	239.24	Tail	NA	NA	3	3	DAPI	embryonic study	pbx3MO.48hpa.13.5
422	pbx3MO2	pbx3MO	1	5	72hpa	222.5	Tail	NA	NA	3	2	DAPI	embryonic study	pbx3MO.72hpa.1.5
423	pbx3MO2	pbx3MO	2	5	72hpa	240.41	Tail	NA	NA	3	2	DAPI	embryonic study	pbx3MO.72hpa.2.5
424	pbx3MO2	pbx3MO	3	5	72hpa	419.31	Tail	NA	NA	3	5	DAPI	embryonic study	pbx3MO.72hpa.3.5
425	pbx3MO2	pbx3MO	4	5	72hpa	340.69	Tail	NA	NA	3	2	DAPI	embryonic study	pbx3MO.72hpa.4.5
426	pbx3MO2	pbx3MO	5	5	72hpa	470.54	Tail	NA	NA	3	5	DAPI	embryonic study	pbx3MO.72hpa.5.5
427	pbx3MO2	pbx3MO	6	5	72hpa	134.56	Tail	NA	NA	3	2	DAPI	embryonic study	pbx3MO.72hpa.6.5
428	pbx3MO2	pbx3MO	7	5	72hpa	190.1	Tail	NA	NA	3	2	DAPI	embryonic study	pbx3MO.72hpa.7.5
429	pbx3MO2	pbx3MO	8	5	72hpa	510.8	Tail	NA	NA	3	1	DAPI	embryonic study	pbx3MO.72hpa.8.5
430	pbx3MO2	pbx3MO	9	5	72hpa	414.56	Tail	NA	NA	3	5	DAPI	embryonic study	pbx3MO.72hpa.9.5
431	pbx3MO2	pbx3MO	10	5	72hpa	694.29	Tail	NA	NA	3	5	DAPI	embryonic study	pbx3MO.72hpa.10.5
432	pbx3MO2	pbx3MO	11	5	72hpa	191.87	Tail	NA	NA	3	4	DAPI	embryonic study	pbx3MO.72hpa.11.5
433	cntrl	cntrl	1	5	24hpa	101.12	Spinal Cord	NA	NA	3	1	DAPI	embryonic study	cntrl.24hpa.1.5
434	cntrl	cntrl	2	5	24hpa	87.16	Spinal Cord	NA	NA	3	1	DAPI	embryonic study	cntrl.24hpa.2.5
435	cntrl	cntrl	3	5	24hpa	112.44	Spinal Cord	NA	NA	3	1	DAPI	embryonic study	cntrl.24hpa.3.5
436	cntrl	cntrl	4	5	24hpa	98.89	Spinal Cord	NA	NA	3	1	DAPI	embryonic study	cntrl.24hpa.4.5
437	cntrl	cntrl	5	5	24hpa	105.68	Spinal Cord	NA	NA	3	1	DAPI	embryonic study	cntrl.24hpa.5.5
438	cntrl	cntrl	6	5	24hpa	93.46	Spinal Cord	NA	NA	3	1	DAPI	embryonic study	cntrl.24hpa.6.5
439	cntrl	cntrl	7	5	24hpa	98.12	Spinal Cord	NA	NA	3	1	DAPI	embryonic study	cntrl.24hpa.7.5
440	cntrl	cntrl	8	5	24hpa	105.87	Spinal Cord	NA	NA	3	1	DAPI	embryonic study	cntrl.24hpa.8.5
441	cntrl	cntrl	9	5	24hpa	104.19	Spinal Cord	NA	NA	3	1	DAPI	embryonic study	cntrl.24hpa.9.5
442	cntrl	cntrl	10	5	24hpa	118.07	Spinal Cord	NA	NA	3	1	DAPI	embryonic study	cntrl.24hpa.10.5
443	cntrl	cntrl	11	5	24hpa	131.24	Spinal Cord	NA	NA	3	1	DAPI	embryonic study	cntrl.24hpa.11.5
444	cntrl	cntrl	12	5	24hpa	108.61	Spinal Cord	NA	NA	3	1	DAPI	embryonic study	cntrl.24hpa.12.5
445	cntrl	cntrl	13	5	24hpa	109.99	Spinal Cord	NA	NA	3	1	DAPI	embryonic study	cntrl.24hpa.13.5
446	cntrl	cntrl	14	5	24hpa	126.96	Spinal Cord	NA	NA	3	1	DAPI	embryonic study	cntrl.24hpa.14.5
447	cntrl	cntrl	15	5	24hpa	108.83	Spinal Cord	NA	NA	3	1	DAPI	embryonic study	cntrl.24hpa.15.5
448	cntrl	cntrl	1	5	48hpa	140.21	Spinal Cord	NA	NA	3	1	DAPI	embryonic study	cntrl.48hpa.1.5
449	cntrl	cntrl	2	5	48hpa	132.37	Spinal Cord	NA	NA	3	1	DAPI	embryonic study	cntrl.48hpa.2.5
450	cntrl	cntrl	3	5	48hpa	163.77	Spinal Cord	NA	NA	3	1	DAPI	embryonic study	cntrl.48hpa.3.5
451	cntrl	cntrl	4	5	48hpa	151.06	Spinal Cord	NA	NA	3	1	DAPI	embryonic study	cntrl.48hpa.4.5
452	cntrl	cntrl	5	5	48hpa	186.89	Spinal Cord	NA	NA	3	1	DAPI	embryonic study	cntrl.48hpa.5.5
453	cntrl	cntrl	6	5	48hpa	196.63	Spinal Cord	NA	NA	3	1	DAPI	embryonic study	cntrl.48hpa.6.5
454	cntrl	cntrl	7	5	48hpa	124.75	Spinal Cord	NA	NA	3	1	DAPI	embryonic study	cntrl.48hpa.7.5
455	cntrl	cntrl	8	5	48hpa	174.36	Spinal Cord	NA	NA	3	1	DAPI	embryonic study	cntrl.48hpa.8.5
456	cntrl	cntrl	9	5	48hpa	127.81	Spinal Cord	NA	NA	3	1	DAPI	embryonic study	cntrl.48hpa.9.5
457	cntrl	cntrl	10	5	48hpa	219.82	Spinal Cord	NA	NA	3	1	DAPI	embryonic study	cntrl.48hpa.10.5
458	cntrl	cntrl	1	5	72hpa	400.8	Spinal Cord	NA	NA	3	1	DAPI	embryonic study	cntrl.72hpa.1.5
459	cntrl	cntrl	2	5	72hpa	389.82	Spinal Cord	NA	NA	3	1	DAPI	embryonic study	cntrl.72hpa.2.5
460	cntrl	cntrl	3	5	72hpa	376.99	Spinal Cord	NA	NA	3	1	DAPI	embryonic study	cntrl.72hpa.3.5
461	cntrl	cntrl	4	5	72hpa	432.39	Spinal Cord	NA	NA	3	1	DAPI	embryonic study	cntrl.72hpa.4.5
462	cntrl	cntrl	5	5	72hpa	336.48	Spinal Cord	NA	NA	3	1	DAPI	embryonic study	cntrl.72hpa.5.5
463	cntrl	cntrl	6	5	72hpa	464.07	Spinal Cord	NA	NA	3	1	DAPI	embryonic study	cntrl.72hpa.6.5
464	cntrl	cntrl	7	5	72hpa	353.91	Spinal Cord	NA	NA	3	1	DAPI	embryonic study	cntrl.72hpa.7.5
465	cntrl	cntrl	8	5	72hpa	465.78	Spinal Cord	NA	NA	3	1	DAPI	embryonic study	cntrl.72hpa.8.5
466	cntrl	cntrl	9	5	72hpa	488.61	Spinal Cord	NA	NA	3	1	DAPI	embryonic study	cntrl.72hpa.9.5
467	cntrl	cntrl	10	5	72hpa	333.07	Spinal Cord	NA	NA	3	1	DAPI	embryonic study	cntrl.72hpa.10.5
468	cntrl	cntrl	11	5	72hpa	455.26	Spinal Cord	NA	NA	3	1	DAPI	embryonic study	cntrl.72hpa.11.5
469	cntrl	cntrl	12	5	72hpa	513.38	Spinal Cord	NA	NA	3	1	DAPI	embryonic study	cntrl.72hpa.12.5
470	cntrl	cntrl	13	5	72hpa	344.34	Spinal Cord	NA	NA	3	1	DAPI	embryonic study	cntrl.72hpa.13.5
471	cntrl	cntrl	14	5	72hpa	494.32	Spinal Cord	NA	NA	3	1	DAPI	embryonic study	cntrl.72hpa.14.5
472	cntrl	cntrl	15	5	72hpa	458.23	Spinal Cord	NA	NA	3	1	DAPI	embryonic study	cntrl.72hpa.15.5
473	cntrl	cntrl	16	5	72hpa	374.42	Spinal Cord	NA	NA	3	1	DAPI	embryonic study	cntrl.72hpa.16.5
474	cntrl	cntrl	17	5	72hpa	440.07	Spinal Cord	NA	NA	3	1	DAPI	embryonic study	cntrl.72hpa.17.5
475	cntrl	cntrl	18	5	72hpa	385.55	Spinal Cord	NA	NA	3	1	DAPI	embryonic study	cntrl.72hpa.18.5
476	meis1MO2	meis1MO	1	5	24hpa	58.16	Spinal Cord	NA	NA	3	4	DAPI	embryonic study	meis1MO.24hpa.1.5
477	meis1MO2	meis1MO	2	5	24hpa	69	Spinal Cord	NA	NA	3	4	DAPI	embryonic study	meis1MO.24hpa.2.5
478	meis1MO2	meis1MO	3	5	24hpa	48.04	Spinal Cord	NA	NA	3	4	DAPI	embryonic study	meis1MO.24hpa.3.5
479	meis1MO2	meis1MO	4	5	24hpa	104.36	Spinal Cord	NA	NA	3	4	DAPI	embryonic study	meis1MO.24hpa.4.5
480	meis1MO2	meis1MO	5	5	24hpa	71.92	Spinal Cord	NA	NA	3	3	DAPI	embryonic study	meis1MO.24hpa.5.5
481	meis1MO2	meis1MO	6	5	24hpa	75.03	Spinal Cord	NA	NA	3	4	DAPI	embryonic study	meis1MO.24hpa.6.5
482	meis1MO2	meis1MO	7	5	24hpa	96.92	Spinal Cord	NA	NA	3	4	DAPI	embryonic study	meis1MO.24hpa.7.5
483	meis1MO2	meis1MO	8	5	24hpa	98.13	Spinal Cord	NA	NA	3	4	DAPI	embryonic study	meis1MO.24hpa.8.5
484	meis1MO2	meis1MO	9	5	24hpa	80.6	Spinal Cord	NA	NA	3	4	DAPI	embryonic study	meis1MO.24hpa.9.5
485	meis1MO2	meis1MO	10	5	24hpa	88.08	Spinal Cord	NA	NA	3	4	DAPI	embryonic study	meis1MO.24hpa.10.5
486	meis1MO2	meis1MO	11	5	24hpa	100.86	Spinal Cord	NA	NA	3	4	DAPI	embryonic study	meis1MO.24hpa.11.5
487	meis1MO2	meis1MO	12	5	24hpa	89.77	Spinal Cord	NA	NA	3	2	DAPI	embryonic study	meis1MO.24hpa.12.5
488	meis1MO2	meis1MO	13	5	24hpa	65.13	Spinal Cord	NA	NA	3	4	DAPI	embryonic study	meis1MO.24hpa.13.5
489	meis1MO2	meis1MO	1	5	48hpa	97.4	Spinal Cord	NA	NA	3	4	DAPI	embryonic study	meis1MO.48hpa.1.5
490	meis1MO2	meis1MO	2	5	48hpa	124.12	Spinal Cord	NA	NA	3	2	DAPI	embryonic study	meis1MO.48hpa.2.5
491	meis1MO2	meis1MO	3	5	48hpa	83.31	Spinal Cord	NA	NA	3	2	DAPI	embryonic study	meis1MO.48hpa.3.5
492	meis1MO2	meis1MO	4	5	48hpa	91.52	Spinal Cord	NA	NA	3	1	DAPI	embryonic study	meis1MO.48hpa.4.5
493	meis1MO2	meis1MO	5	5	48hpa	86.43	Spinal Cord	NA	NA	3	2	DAPI	embryonic study	meis1MO.48hpa.5.5
494	meis1MO2	meis1MO	6	5	48hpa	106.85	Spinal Cord	NA	NA	3	2	DAPI	embryonic study	meis1MO.48hpa.6.5
495	meis1MO2	meis1MO	7	5	48hpa	129.82	Spinal Cord	NA	NA	3	2	DAPI	embryonic study	meis1MO.48hpa.7.5
496	meis1MO2	meis1MO	8	5	48hpa	90.41	Spinal Cord	NA	NA	3	2	DAPI	embryonic study	meis1MO.48hpa.8.5
497	meis1MO2	meis1MO	9	5	48hpa	83.82	Spinal Cord	NA	NA	3	4	DAPI	embryonic study	meis1MO.48hpa.9.5
498	meis1MO2	meis1MO	10	5	48hpa	139.29	Spinal Cord	NA	NA	3	2	DAPI	embryonic study	meis1MO.48hpa.10.5
499	meis1MO2	meis1MO	11	5	48hpa	92.03	Spinal Cord	NA	NA	3	2	DAPI	embryonic study	meis1MO.48hpa.11.5
500	meis1MO2	meis1MO	12	5	48hpa	117.82	Spinal Cord	NA	NA	3	2	DAPI	embryonic study	meis1MO.48hpa.12.5
501	meis1MO2	meis1MO	13	5	48hpa	79.82	Spinal Cord	NA	NA	3	2	DAPI	embryonic study	meis1MO.48hpa.13.5
502	meis1MO2	meis1MO	14	5	48hpa	82.18	Spinal Cord	NA	NA	3	4	DAPI	embryonic study	meis1MO.48hpa.14.5
503	meis1MO2	meis1MO	15	5	48hpa	108.88	Spinal Cord	NA	NA	3	1	DAPI	embryonic study	meis1MO.48hpa.15.5
504	meis1MO2	meis1MO	1	5	72hpa	83.55	Spinal Cord	NA	NA	3	4	DAPI	embryonic study	meis1MO.72hpa.1.5
505	meis1MO2	meis1MO	2	5	72hpa	85.09	Spinal Cord	NA	NA	3	4	DAPI	embryonic study	meis1MO.72hpa.2.5
506	meis1MO2	meis1MO	3	5	72hpa	83.94	Spinal Cord	NA	NA	3	4	DAPI	embryonic study	meis1MO.72hpa.3.5
507	meis1MO2	meis1MO	4	5	72hpa	101.28	Spinal Cord	NA	NA	3	4	DAPI	embryonic study	meis1MO.72hpa.4.5
508	meis1MO2	meis1MO	5	5	72hpa	93.77	Spinal Cord	NA	NA	3	2	DAPI	embryonic study	meis1MO.72hpa.5.5
509	meis1MO2	meis1MO	6	5	72hpa	100.73	Spinal Cord	NA	NA	3	2	DAPI	embryonic study	meis1MO.72hpa.6.5
510	meis1MO2	meis1MO	7	5	72hpa	129	Spinal Cord	NA	NA	3	2	DAPI	embryonic study	meis1MO.72hpa.7.5
511	meis1MO2	meis1MO	8	5	72hpa	92.69	Spinal Cord	NA	NA	3	2	DAPI	embryonic study	meis1MO.72hpa.8.5
512	meis1MO2	meis1MO	9	5	72hpa	215.76	Spinal Cord	NA	NA	3	2	DAPI	embryonic study	meis1MO.72hpa.9.5
513	meis1MO2	meis1MO	10	5	72hpa	129.03	Spinal Cord	NA	NA	3	2	DAPI	embryonic study	meis1MO.72hpa.10.5
514	meis1MO2	meis1MO	11	5	72hpa	83.14	Spinal Cord	NA	NA	3	5	DAPI	embryonic study	meis1MO.72hpa.11.5
515	meis1MO2	meis1MO	12	5	72hpa	147.82	Spinal Cord	NA	NA	3	2	DAPI	embryonic study	meis1MO.72hpa.12.5
516	pbx3MO2	pbx3MO	1	5	24hpa	104.43	Spinal Cord	NA	NA	3	5	DAPI	embryonic study	pbx3MO.24hpa.1.5
517	pbx3MO2	pbx3MO	2	5	24hpa	84.83	Spinal Cord	NA	NA	3	5	DAPI	embryonic study	pbx3MO.24hpa.2.5
518	pbx3MO2	pbx3MO	3	5	24hpa	65.91	Spinal Cord	NA	NA	3	4	DAPI	embryonic study	pbx3MO.24hpa.3.5
519	pbx3MO2	pbx3MO	4	5	24hpa	69.74	Spinal Cord	NA	NA	3	4	DAPI	embryonic study	pbx3MO.24hpa.4.5
520	pbx3MO2	pbx3MO	5	5	24hpa	79.05	Spinal Cord	NA	NA	3	4	DAPI	embryonic study	pbx3MO.24hpa.5.5
521	pbx3MO2	pbx3MO	6	5	24hpa	82.58	Spinal Cord	NA	NA	3	4	DAPI	embryonic study	pbx3MO.24hpa.6.5
522	pbx3MO2	pbx3MO	7	5	24hpa	84.17	Spinal Cord	NA	NA	3	4	DAPI	embryonic study	pbx3MO.24hpa.7.5
523	pbx3MO2	pbx3MO	8	5	24hpa	170.92	Spinal Cord	NA	NA	3	2	DAPI	embryonic study	pbx3MO.24hpa.8.5
524	pbx3MO2	pbx3MO	9	5	24hpa	81.92	Spinal Cord	NA	NA	3	5	DAPI	embryonic study	pbx3MO.24hpa.9.5
525	pbx3MO2	pbx3MO	10	5	24hpa	71.08	Spinal Cord	NA	NA	3	4	DAPI	embryonic study	pbx3MO.24hpa.10.5
526	pbx3MO2	pbx3MO	11	5	24hpa	160.9	Spinal Cord	NA	NA	3	4	DAPI	embryonic study	pbx3MO.24hpa.11.5
527	pbx3MO2	pbx3MO	1	5	48hpa	103.59	Spinal Cord	NA	NA	3	5	DAPI	embryonic study	pbx3MO.48hpa.1.5
528	pbx3MO2	pbx3MO	2	5	48hpa	119.45	Spinal Cord	NA	NA	3	2	DAPI	embryonic study	pbx3MO.48hpa.2.5
529	pbx3MO2	pbx3MO	3	5	48hpa	101.31	Spinal Cord	NA	NA	3	4	DAPI	embryonic study	pbx3MO.48hpa.3.5
530	pbx3MO2	pbx3MO	4	5	48hpa	142.47	Spinal Cord	NA	NA	3	1	DAPI	embryonic study	pbx3MO.48hpa.4.5
531	pbx3MO2	pbx3MO	5	5	48hpa	91.84	Spinal Cord	NA	NA	3	5	DAPI	embryonic study	pbx3MO.48hpa.5.5
532	pbx3MO2	pbx3MO	6	5	48hpa	109.92	Spinal Cord	NA	NA	3	2	DAPI	embryonic study	pbx3MO.48hpa.6.5
533	pbx3MO2	pbx3MO	7	5	48hpa	143.72	Spinal Cord	NA	NA	3	5	DAPI	embryonic study	pbx3MO.48hpa.7.5
534	pbx3MO2	pbx3MO	8	5	48hpa	121.83	Spinal Cord	NA	NA	3	4	DAPI	embryonic study	pbx3MO.48hpa.8.5
535	pbx3MO2	pbx3MO	9	5	48hpa	100.52	Spinal Cord	NA	NA	3	2	DAPI	embryonic study	pbx3MO.48hpa.9.5
536	pbx3MO2	pbx3MO	10	5	48hpa	129.76	Spinal Cord	NA	NA	3	4	DAPI	embryonic study	pbx3MO.48hpa.10.5
537	pbx3MO2	pbx3MO	11	5	48hpa	169.92	Spinal Cord	NA	NA	3	5	DAPI	embryonic study	pbx3MO.48hpa.11.5
538	pbx3MO2	pbx3MO	12	5	48hpa	127.2	Spinal Cord	NA	NA	3	4	DAPI	embryonic study	pbx3MO.48hpa.12.5
539	pbx3MO2	pbx3MO	13	5	48hpa	113.45	Spinal Cord	NA	NA	3	3	DAPI	embryonic study	pbx3MO.48hpa.13.5
540	pbx3MO2	pbx3MO	1	5	72hpa	134.87	Spinal Cord	NA	NA	3	2	DAPI	embryonic study	pbx3MO.72hpa.1.5
541	pbx3MO2	pbx3MO	2	5	72hpa	118.25	Spinal Cord	NA	NA	3	2	DAPI	embryonic study	pbx3MO.72hpa.2.5
542	pbx3MO2	pbx3MO	3	5	72hpa	108.51	Spinal Cord	NA	NA	3	5	DAPI	embryonic study	pbx3MO.72hpa.3.5
543	pbx3MO2	pbx3MO	4	5	72hpa	227.28	Spinal Cord	NA	NA	3	2	DAPI	embryonic study	pbx3MO.72hpa.4.5
544	pbx3MO2	pbx3MO	5	5	72hpa	82.37	Spinal Cord	NA	NA	3	5	DAPI	embryonic study	pbx3MO.72hpa.5.5
545	pbx3MO2	pbx3MO	6	5	72hpa	70.39	Spinal Cord	NA	NA	3	2	DAPI	embryonic study	pbx3MO.72hpa.6.5
546	pbx3MO2	pbx3MO	7	5	72hpa	160.66	Spinal Cord	NA	NA	3	2	DAPI	embryonic study	pbx3MO.72hpa.7.5
547	pbx3MO2	pbx3MO	8	5	72hpa	138.73	Spinal Cord	NA	NA	3	1	DAPI	embryonic study	pbx3MO.72hpa.8.5
548	pbx3MO2	pbx3MO	9	5	72hpa	142.88	Spinal Cord	NA	NA	3	5	DAPI	embryonic study	pbx3MO.72hpa.9.5
549	pbx3MO2	pbx3MO	10	5	72hpa	256.34	Spinal Cord	NA	NA	3	5	DAPI	embryonic study	pbx3MO.72hpa.10.5
550	pbx3MO2	pbx3MO	11	5	72hpa	76.45	Spinal Cord	NA	NA	3	4	DAPI	embryonic study	pbx3MO.72hpa.11.5
